# Supplementary material for: NGS identifies novel HLA-DQA1 and DPB1 associations with aplastic anemia in the Kazakhstani population
Source: Front Immunol. 2026 Feb 5;17:1752687. doi: 10.3389/fimmu.2026.1752687 (PMC12916586; doi:10.3389/fimmu.2026.1752687)
Supplement: Supplementary file 1 [file Table1.xlsx]

## Sheet: HWE_summary
	Control Subjects				AA Patients
Locus	N	Alleles(k)	HWE_chisq	HWE_p	N	Alleles(k)	HWE_chisq	HWE_p
A	250	30	926.271	0.0326967	91	24	926.271	<0.001
C	250	31	404.844	0.643736	91	23	404.844	0.979454
B	250	52	1036.73	0.930507	91	44	38.8334	0.343213
DRB1	250	37	929.863	0.0811919	91	32	929.863	<0.001
DQA1	250	9	38.8334	0.49945	91	10	38.8334	0.343213
DQB1	250	17	147.534	0.448155	91	16	147.534	0.235565
DPB1	250	20	90.3836	0.9964	91	16	90.3836	1

## Sheet: A_genotypes
Genotype	Count	Frequency
A*01:01:01 / A*01:01:01	2	0.008
A*01:01:01 / A*02:01:01	3	0.012
A*01:01:01 / A*02:06:01	1	0.004
A*01:01:01 / A*02:07:01	1	0.004
A*01:01:01 / A*03:01:01	2	0.008
A*01:01:01 / A*11:01:01	7	0.028
A*01:01:01 / A*23:01:01	1	0.004
A*01:01:01 / A*24:02:01	11	0.044
A*01:01:01 / A*26:01:01	1	0.004
A*01:01:01 / A*30:01:01	2	0.008
A*01:01:01 / A*31:01:01	1	0.004
A*01:01:01 / A*32:01:01	2	0.008
A*01:01:01 / A*33:03:01	4	0.016
A*02:01:01 / A*02:01:01	6	0.024
A*02:01:01 / A*02:05:01	1	0.004
A*02:01:01 / A*02:06:01	5	0.02
A*02:01:01 / A*02:07:01	1	0.004
A*02:01:01 / A*03:01:01	8	0.032
A*02:01:01 / A*11:01:01	6	0.024
A*02:01:01 / A*11:02:01	1	0.004
A*02:01:01 / A*23:01:01	2	0.008
A*02:01:01 / A*24:02:01	18	0.072
A*02:01:01 / A*25:01:01	1	0.004
A*02:01:01 / A*26:01:01	4	0.016
A*02:01:01 / A*29:01:01	2	0.008
A*02:01:01 / A*30:01:01	3	0.012
A*02:01:01 / A*31:01:01	8	0.032
A*02:01:01 / A*32:01:01	2	0.008
A*02:01:01 / A*33:01:01	1	0.004
A*02:01:01 / A*33:03:01	5	0.02
A*02:05:01 / A*02:07:01	2	0.008
A*02:05:01 / A*24:02:01	1	0.004
A*02:06:01 / A*03:01:01	1	0.004
A*02:06:01 / A*03:02:01	1	0.004
A*02:06:01 / A*11:01:01	1	0.004
A*02:06:01 / A*11:02:01	1	0.004
A*02:06:01 / A*24:02:01	3	0.012
A*02:06:01 / A*26:01:01	1	0.004
A*02:06:01 / A*30:04:01	1	0.004
A*02:06:01 / A*31:01:01	3	0.012
A*02:06:01 / A*74:01:01	1	0.004
A*02:07:01 / A*03:01:01	1	0.004
A*02:07:01 / A*25:01:01	1	0.004
A*02:07:01 / A*26:01:01	2	0.008
A*02:07:01 / A*29:01:01	1	0.004
A*02:07:01 / A*31:01:01	1	0.004
A*02:07:01 / A*33:03:01	1	0.004
A*02:07:01 / A*68:01:01	1	0.004
A*02:08:01 / A*11:01:01	1	0.004
A*03:01:01 / A*03:02:01	1	0.004
A*03:01:01 / A*11:01:01	1	0.004
A*03:01:01 / A*24:02:01	6	0.024
A*03:01:01 / A*24:20:01	1	0.004
A*03:01:01 / A*26:01:01	3	0.012
A*03:01:01 / A*29:01:01	2	0.008
A*03:01:01 / A*31:01:01	2	0.008
A*03:01:01 / A*32:01:01	2	0.008
A*03:01:01 / A*33:01:01	1	0.004
A*03:01:01 / A*33:03:01	2	0.008
A*03:01:01 / A*66:01:01	1	0.004
A*03:02:01 / A*11:01:01	1	0.004
A*03:02:01 / A*24:02:01	1	0.004
A*03:398 / A*11:01:01	1	0.004
A*11:01:01 / A*11:01:01	2	0.008
A*11:01:01 / A*23:01:01	1	0.004
A*11:01:01 / A*24:02:01	9	0.036
A*11:01:01 / A*26:01:01	2	0.008
A*11:01:01 / A*30:01:01	1	0.004
A*11:01:01 / A*31:01:01	3	0.012
A*11:01:01 / A*32:01:01	1	0.004
A*11:01:01 / A*33:01:01	1	0.004
A*11:01:01 / A*33:03:01	3	0.012
A*11:01:01 / A*68:01:01	3	0.012
A*11:02:01 / A*68:01:01	1	0.004
A*23:01:01 / A*24:02:01	3	0.012
A*23:01:01 / A*25:01:01	1	0.004
A*23:01:01 / A*33:03:01	1	0.004
A*23:01:01 / A*68:02:01	1	0.004
A*24:02:01 / A*24:02:01	5	0.02
A*24:02:01 / A*26:01:01	9	0.036
A*24:02:01 / A*30:01:01	1	0.004
A*24:02:01 / A*31:01:01	3	0.012
A*24:02:01 / A*32:01:01	5	0.02
A*24:02:01 / A*33:01:01	1	0.004
A*24:02:01 / A*33:03:01	5	0.02
A*24:02:01 / A*68:01:01	5	0.02
A*25:01:01 / A*66:01:01	1	0.004
A*26:01:01 / A*26:01:01	1	0.004
A*26:01:01 / A*31:01:01	1	0.004
A*26:01:01 / A*33:03:01	1	0.004
A*26:01:01 / A*68:01:01	3	0.012
A*29:01:01 / A*31:08:01	1	0.004
A*29:01:01 / A*32:01:01	1	0.004
A*29:01:01 / A*33:03:01	1	0.004
A*29:01:01 / A*68:01:01	1	0.004
A*29:02:01 / A*30:02:01	1	0.004
A*30:01:01 / A*32:01:01	1	0.004
A*30:01:01 / A*68:02:01	1	0.004
A*31:01:01 / A*31:01:01	1	0.004
A*32:01:01 / A*32:01:01	1	0.004
A*32:01:01 / A*33:03:01	1	0.004
A*32:01:01 / A*68:01:01	1	0.004
A*33:03:01 / A*33:03:01	1	0.004
A*33:03:01 / A*66:01:01	1	0.004
A*33:03:01 / A*68:01:01	1	0.004

## Sheet: C_genotypes
Genotype	Count	Frequency
C*01:02:01 / C*01:02:01	2	0.008
C*01:02:01 / C*01:03:01	1	0.004
C*01:02:01 / C*03:02:01	2	0.008
C*01:02:01 / C*03:03:01	2	0.008
C*01:02:01 / C*03:04:01	2	0.008
C*01:02:01 / C*04:01:01	3	0.012
C*01:02:01 / C*05:01:01	2	0.008
C*01:02:01 / C*06:02:01	3	0.012
C*01:02:01 / C*07:02:01	5	0.02
C*01:02:01 / C*07:04:01	1	0.004
C*01:02:01 / C*12:03:01	2	0.008
C*01:02:01 / C*15:02:01	2	0.008
C*01:02:01 / C*15:05:01	1	0.004
C*01:02:01 / C*15:11:01	1	0.004
C*01:03:01 / C*03:04:01	1	0.004
C*01:03:01 / C*08:01:01	1	0.004
C*01:06:01 / C*12:03:01	1	0.004
C*02:02:01 / C*02:02:01	1	0.004
C*02:02:01 / C*03:03:01	1	0.004
C*02:02:01 / C*03:04:01	1	0.004
C*02:02:01 / C*04:01:01	2	0.008
C*02:02:01 / C*06:02:01	3	0.012
C*02:02:01 / C*07:02:01	4	0.016
C*02:02:01 / C*08:01:01	1	0.004
C*02:02:01 / C*12:02:01	2	0.008
C*02:02:01 / C*15:02:01	1	0.004
C*03:02:01 / C*03:02:01	1	0.004
C*03:02:01 / C*03:03:01	1	0.004
C*03:02:01 / C*04:01:01	6	0.024
C*03:02:01 / C*06:02:01	5	0.02
C*03:02:01 / C*07:01:01	2	0.008
C*03:02:01 / C*07:02:01	3	0.012
C*03:02:01 / C*12:02:01	3	0.012
C*03:02:01 / C*12:03:01	1	0.004
C*03:02:01 / C*15:04:01	1	0.004
C*03:02:01 / C*15:05:01	1	0.004
C*03:02:01 / C*17:01:01	2	0.008
C*03:03:01 / C*03:04:01	4	0.016
C*03:03:01 / C*07:01:01	1	0.004
C*03:03:01 / C*07:02:01	4	0.016
C*03:03:01 / C*07:04:01	1	0.004
C*03:03:01 / C*12:02:01	1	0.004
C*03:03:01 / C*12:03:01	2	0.008
C*03:04:01 / C*03:04:01	2	0.008
C*03:04:01 / C*04:01:01	5	0.02
C*03:04:01 / C*05:01:01	2	0.008
C*03:04:01 / C*06:02:01	3	0.012
C*03:04:01 / C*07:01:01	4	0.016
C*03:04:01 / C*07:02:01	4	0.016
C*03:04:01 / C*08:01:01	2	0.008
C*03:04:01 / C*12:02:01	2	0.008
C*03:04:01 / C*12:03:01	1	0.004
C*03:04:01 / C*14:02:01	1	0.004
C*03:04:01 / C*15:02:01	3	0.012
C*04:01:01 / C*04:01:01	3	0.012
C*04:01:01 / C*06:02:01	8	0.032
C*04:01:01 / C*07:01:01	4	0.016
C*04:01:01 / C*07:02:01	5	0.02
C*04:01:01 / C*08:02:01	1	0.004
C*04:01:01 / C*12:02:01	1	0.004
C*04:01:01 / C*12:03:01	3	0.012
C*04:01:01 / C*14:01:01	1	0.004
C*04:01:01 / C*14:02:01	3	0.012
C*04:01:01 / C*15:02:01	6	0.024
C*04:01:01 / C*16:04:01	1	0.004
C*04:01:01 / C*17:01:01	1	0.004
C*04:03:01 / C*06:02:01	1	0.004
C*05:01:01 / C*07:01:01	1	0.004
C*05:01:01 / C*07:02:01	3	0.012
C*05:01:01 / C*08:01:01	2	0.008
C*05:01:01 / C*12:03:01	1	0.004
C*05:01:01 / C*15:02:01	1	0.004
C*05:01:01 / C*16:01:01	1	0.004
C*06:02:01 / C*06:02:01	1	0.004
C*06:02:01 / C*07:01:01	5	0.02
C*06:02:01 / C*07:02:01	10	0.04
C*06:02:01 / C*08:01:01	1	0.004
C*06:02:01 / C*08:02:01	1	0.004
C*06:02:01 / C*12:02:01	2	0.008
C*06:02:01 / C*12:03:01	8	0.032
C*06:02:01 / C*14:02:01	1	0.004
C*06:02:01 / C*15:02:01	3	0.012
C*06:02:01 / C*16:02:01	1	0.004
C*07:01:01 / C*07:01:01	2	0.008
C*07:01:01 / C*07:02:01	1	0.004
C*07:01:01 / C*07:04:01	2	0.008
C*07:01:01 / C*08:01:01	2	0.008
C*07:01:01 / C*08:02:01	1	0.004
C*07:01:01 / C*12:03:01	3	0.012
C*07:01:01 / C*14:02:01	1	0.004
C*07:02:01 / C*07:02:01	4	0.016
C*07:02:01 / C*07:04:01	1	0.004
C*07:02:01 / C*08:01:01	3	0.012
C*07:02:01 / C*08:02:01	1	0.004
C*07:02:01 / C*12:02:01	1	0.004
C*07:02:01 / C*12:03:01	3	0.012
C*07:02:01 / C*14:02:01	1	0.004
C*07:02:01 / C*15:02:01	3	0.012
C*07:02:01 / C*15:05:01	1	0.004
C*07:04:01 / C*07:04:01	1	0.004
C*07:04:01 / C*08:02:01	1	0.004
C*07:04:01 / C*12:02:01	1	0.004
C*08:01:01 / C*12:02:01	1	0.004
C*08:01:01 / C*12:03:01	1	0.004
C*08:01:01 / C*14:02:01	1	0.004
C*08:01:01 / C*15:02:01	1	0.004
C*08:02:01 / C*08:02:01	1	0.004
C*08:02:01 / C*14:03:01	1	0.004
C*08:02:01 / C*16:01:01	1	0.004
C*08:03:01 / C*12:03:01	1	0.004
C*08:03:01 / C*14:02:01	1	0.004
C*08:03:01 / C*15:02:01	1	0.004
C*12:02:01 / C*12:03:01	1	0.004
C*12:02:01 / C*15:02:01	2	0.008
C*12:02:01 / C*16:02:01	1	0.004
C*12:03:01 / C*12:03:01	3	0.012
C*12:03:01 / C*14:03:01	1	0.004
C*13:03:01 / C*15:02:01	1	0.004
C*14:02:01 / C*14:02:01	1	0.004
C*14:02:01 / C*15:02:01	1	0.004

## Sheet: B_genotypes
Genotype	Count	Frequency
B*07:01:01 / B*08:01:01	1	0.004
B*07:02:01 / B*07:02:01	1	0.004
B*07:02:01 / B*13:02:01	3	0.012
B*07:02:01 / B*15:01:01	2	0.008
B*07:02:01 / B*15:18:01	2	0.008
B*07:02:01 / B*18:01:01	1	0.004
B*07:02:01 / B*35:01:01	2	0.008
B*07:02:01 / B*40:01:01	2	0.008
B*07:02:01 / B*40:02:01	2	0.008
B*07:02:01 / B*40:03:01	1	0.004
B*07:02:01 / B*44:02:01	1	0.004
B*07:02:01 / B*44:03:01	2	0.008
B*07:02:01 / B*44:05:01	1	0.004
B*07:02:01 / B*46:01:01	2	0.008
B*07:02:01 / B*48:01:01	2	0.008
B*07:02:01 / B*49:01:01	1	0.004
B*07:02:01 / B*51:01:01	2	0.008
B*07:02:01 / B*54:01:01	1	0.004
B*07:02:01 / B*55:01:01	1	0.004
B*07:02:01 / B*55:02:01	1	0.004
B*07:02:01 / B*57:01:01	3	0.012
B*07:02:01 / B*58:01:01	2	0.008
B*07:05:01 / B*08:01:01	1	0.004
B*07:05:01 / B*15:01:01	1	0.004
B*08:01:01 / B*08:01:01	1	0.004
B*08:01:01 / B*13:01:01	1	0.004
B*08:01:01 / B*13:02:01	1	0.004
B*08:01:01 / B*14:02:01	1	0.004
B*08:01:01 / B*15:02:01	1	0.004
B*08:01:01 / B*15:07:01	1	0.004
B*08:01:01 / B*18:01:01	2	0.008
B*08:01:01 / B*35:02:01	1	0.004
B*08:01:01 / B*38:01:01	2	0.008
B*08:01:01 / B*44:02:01	1	0.004
B*08:01:01 / B*44:03:01	1	0.004
B*08:01:01 / B*48:01:01	1	0.004
B*08:01:01 / B*50:01:01	1	0.004
B*08:01:01 / B*55:01:01	1	0.004
B*08:01:01 / B*58:01:01	1	0.004
B*13:01:01 / B*13:02:01	1	0.004
B*13:01:01 / B*15:27:01	1	0.004
B*13:01:01 / B*27:04:01	1	0.004
B*13:01:01 / B*35:01:01	1	0.004
B*13:01:01 / B*49:01:01	1	0.004
B*13:02:01 / B*18:01:01	2	0.008
B*13:02:01 / B*27:04:01	1	0.004
B*13:02:01 / B*27:05:01	2	0.008
B*13:02:01 / B*35:01:01	2	0.008
B*13:02:01 / B*35:03:01	2	0.008
B*13:02:01 / B*35:08:01	1	0.004
B*13:02:01 / B*38:01:01	1	0.004
B*13:02:01 / B*39:01:01	1	0.004
B*13:02:01 / B*40:02:01	1	0.004
B*13:02:01 / B*40:06:01	1	0.004
B*13:02:01 / B*44:03:01	1	0.004
B*13:02:01 / B*46:01:01	1	0.004
B*13:02:01 / B*49:01:01	2	0.008
B*13:02:01 / B*52:01:01	1	0.004
B*13:02:01 / B*55:01:01	1	0.004
B*13:02:01 / B*58:01:01	4	0.016
B*14:02:01 / B*14:02:01	1	0.004
B*14:02:01 / B*15:18:01	1	0.004
B*14:02:01 / B*18:01:01	1	0.004
B*14:02:01 / B*35:01:01	1	0.004
B*14:02:01 / B*44:03:01	2	0.008
B*14:02:01 / B*50:01:01	1	0.004
B*15:01:01 / B*27:05:01	2	0.008
B*15:01:01 / B*35:08:01	1	0.004
B*15:01:01 / B*38:01:01	1	0.004
B*15:01:01 / B*40:01:01	2	0.008
B*15:01:01 / B*40:02:01	1	0.004
B*15:01:01 / B*51:01:01	1	0.004
B*15:01:01 / B*58:01:01	1	0.004
B*15:02:01 / B*51:01:01	1	0.004
B*15:17:01 / B*40:01:01	1	0.004
B*15:17:01 / B*40:02:01	1	0.004
B*15:17:01 / B*51:01:01	1	0.004
B*15:18:01 / B*46:01:01	2	0.008
B*15:18:01 / B*51:01:01	1	0.004
B*15:18:01 / B*52:01:01	2	0.008
B*18:01:01 / B*35:01:01	1	0.004
B*18:01:01 / B*35:03:01	1	0.004
B*18:01:01 / B*41:01:01	1	0.004
B*18:01:01 / B*44:02:01	2	0.008
B*18:01:01 / B*44:03:01	1	0.004
B*18:01:01 / B*48:01:01	1	0.004
B*18:01:01 / B*51:01:01	1	0.004
B*18:01:01 / B*57:01:01	1	0.004
B*18:03:01 / B*49:01:01	1	0.004
B*27:02:01 / B*50:01:01	1	0.004
B*27:02:01 / B*52:01:01	1	0.004
B*27:04:01 / B*40:01:01	1	0.004
B*27:04:01 / B*52:01:01	1	0.004
B*27:05:01 / B*35:01:01	2	0.008
B*27:05:01 / B*35:03:01	2	0.008
B*27:05:01 / B*35:08:01	1	0.004
B*27:05:01 / B*39:01:01	1	0.004
B*27:05:01 / B*40:02:01	1	0.004
B*27:05:01 / B*44:02:01	1	0.004
B*27:05:01 / B*44:05:01	1	0.004
B*27:05:01 / B*52:01:01	1	0.004
B*27:05:01 / B*55:01:01	1	0.004
B*27:05:01 / B*58:01:01	1	0.004
B*35:01:01 / B*35:03:01	1	0.004
B*35:01:01 / B*38:01:01	1	0.004
B*35:01:01 / B*40:01:01	1	0.004
B*35:01:01 / B*40:02:01	2	0.008
B*35:01:01 / B*46:01:01	1	0.004
B*35:01:01 / B*50:01:01	2	0.008
B*35:01:01 / B*51:01:01	4	0.016
B*35:01:01 / B*52:01:01	1	0.004
B*35:01:01 / B*58:01:01	3	0.012
B*35:02:01 / B*50:01:01	1	0.004
B*35:02:01 / B*51:01:01	1	0.004
B*35:02:01 / B*55:01:01	1	0.004
B*35:03:01 / B*35:03:01	1	0.004
B*35:03:01 / B*35:08:01	1	0.004
B*35:03:01 / B*37:01:01	2	0.008
B*35:03:01 / B*38:01:01	1	0.004
B*35:03:01 / B*39:06:01	1	0.004
B*35:03:01 / B*40:01:01	1	0.004
B*35:03:01 / B*40:02:01	1	0.004
B*35:03:01 / B*41:02:01	1	0.004
B*35:03:01 / B*44:02:01	1	0.004
B*35:03:01 / B*44:03:01	1	0.004
B*35:03:01 / B*49:01:01	1	0.004
B*35:03:01 / B*51:02:01	1	0.004
B*35:03:01 / B*54:01:01	1	0.004
B*35:03:01 / B*57:01:01	2	0.008
B*35:03:01 / B*58:01:01	3	0.012
B*35:08:01 / B*44:03:01	1	0.004
B*37:01:01 / B*40:01:01	1	0.004
B*37:01:01 / B*52:01:01	1	0.004
B*37:02:01 / B*48:01:01	1	0.004
B*38:01:01 / B*40:02:01	2	0.008
B*38:01:01 / B*48:01:01	1	0.004
B*38:01:01 / B*49:01:01	1	0.004
B*39:01:01 / B*50:01:01	2	0.008
B*39:01:01 / B*51:01:01	1	0.004
B*39:01:01 / B*51:02:01	1	0.004
B*39:01:01 / B*52:01:01	1	0.004
B*39:01:01 / B*57:01:01	1	0.004
B*39:01:01 / B*58:01:01	1	0.004
B*40:01:01 / B*44:02:01	1	0.004
B*40:01:01 / B*48:01:01	1	0.004
B*40:01:01 / B*51:01:01	1	0.004
B*40:01:01 / B*52:01:01	2	0.008
B*40:02:01 / B*40:02:01	2	0.008
B*40:02:01 / B*40:06:01	1	0.004
B*40:02:01 / B*44:02:01	2	0.008
B*40:02:01 / B*46:01:01	2	0.008
B*40:02:01 / B*47:01:01	1	0.004
B*40:02:01 / B*49:01:01	1	0.004
B*40:02:01 / B*50:01:01	1	0.004
B*40:02:01 / B*51:01:01	3	0.012
B*40:02:01 / B*54:01:01	1	0.004
B*40:02:01 / B*55:02:01	1	0.004
B*40:06:01 / B*44:02:01	1	0.004
B*40:06:01 / B*51:01:01	1	0.004
B*41:01:01 / B*44:03:01	1	0.004
B*41:01:01 / B*58:01:01	1	0.004
B*41:02:01 / B*58:01:01	1	0.004
B*44:02:01 / B*45:01:01	1	0.004
B*44:02:01 / B*48:01:01	1	0.004
B*44:02:01 / B*51:01:01	2	0.008
B*44:02:01 / B*55:02:01	1	0.004
B*44:03:01 / B*51:01:01	1	0.004
B*44:05:01 / B*51:01:01	1	0.004
B*45:01:01 / B*58:01:01	1	0.004
B*46:01:01 / B*46:01:01	1	0.004
B*46:01:01 / B*50:01:01	1	0.004
B*46:01:01 / B*54:01:01	1	0.004
B*48:01:01 / B*49:01:01	1	0.004
B*48:01:01 / B*50:01:01	1	0.004
B*48:01:01 / B*51:01:01	3	0.012
B*48:01:01 / B*58:01:01	1	0.004
B*49:01:01 / B*58:01:01	1	0.004
B*50:01:01 / B*50:01:01	1	0.004
B*50:01:01 / B*51:01:01	1	0.004
B*51:01:01 / B*51:01:01	1	0.004
B*51:01:01 / B*52:01:01	3	0.012
B*51:01:01 / B*54:01:01	2	0.008
B*51:01:01 / B*58:01:01	1	0.004
B*52:01:01 / B*58:01:01	3	0.012
B*54:01:01 / B*55:01:01	1	0.004
B*54:01:01 / B*57:01:01	1	0.004
B*54:01:01 / B*58:01:01	1	0.004
B*57:01:01 / B*58:01:01	1	0.004
B*57:09:01 / B*58:01:01	1	0.004
B*58:01:01 / B*58:01:01	1	0.004
B*58:01:01 / B*73:01:01	1	0.004

## Sheet: DRB1_genotypes
Genotype	Count	Frequency
DRB1*01:01:01 / DRB1*01:01:01	1	0.004
DRB1*01:01:01 / DRB1*03:01:01	5	0.02
DRB1*01:01:01 / DRB1*04:01:01	4	0.016
DRB1*01:01:01 / DRB1*04:03:01	1	0.004
DRB1*01:01:01 / DRB1*04:04:01	2	0.008
DRB1*01:01:01 / DRB1*04:05:01	1	0.004
DRB1*01:01:01 / DRB1*04:07:01	1	0.004
DRB1*01:01:01 / DRB1*07:01:01	2	0.008
DRB1*01:01:01 / DRB1*08:03:01	2	0.008
DRB1*01:01:01 / DRB1*10:01:01	1	0.004
DRB1*01:01:01 / DRB1*11:01:01	2	0.008
DRB1*01:01:01 / DRB1*11:04:01	1	0.004
DRB1*01:01:01 / DRB1*12:01:01	2	0.008
DRB1*01:01:01 / DRB1*12:02:01	1	0.004
DRB1*01:01:01 / DRB1*13:02:01	1	0.004
DRB1*01:01:01 / DRB1*13:03:01	1	0.004
DRB1*01:01:01 / DRB1*14:01:01	3	0.012
DRB1*01:01:01 / DRB1*14:12:01	1	0.004
DRB1*01:01:01 / DRB1*15:01:01	5	0.02
DRB1*01:02:01 / DRB1*01:02:01	1	0.004
DRB1*01:02:01 / DRB1*03:01:01	1	0.004
DRB1*01:02:01 / DRB1*04:01:01	1	0.004
DRB1*01:02:01 / DRB1*04:07:01	1	0.004
DRB1*01:02:01 / DRB1*11:04:01	1	0.004
DRB1*03:01:01 / DRB1*03:01:01	3	0.012
DRB1*03:01:01 / DRB1*04:01:01	5	0.02
DRB1*03:01:01 / DRB1*04:03:01	1	0.004
DRB1*03:01:01 / DRB1*04:04:01	1	0.004
DRB1*03:01:01 / DRB1*04:05:01	4	0.016
DRB1*03:01:01 / DRB1*07:01:01	10	0.04
DRB1*03:01:01 / DRB1*11:01:01	1	0.004
DRB1*03:01:01 / DRB1*11:04:01	1	0.004
DRB1*03:01:01 / DRB1*12:01:01	2	0.008
DRB1*03:01:01 / DRB1*12:02:01	3	0.012
DRB1*03:01:01 / DRB1*13:01:01	7	0.028
DRB1*03:01:01 / DRB1*13:03:01	1	0.004
DRB1*03:01:01 / DRB1*14:01:01	1	0.004
DRB1*03:01:01 / DRB1*14:05:01	1	0.004
DRB1*03:01:01 / DRB1*14:12:01	1	0.004
DRB1*03:01:01 / DRB1*15:01:01	3	0.012
DRB1*03:01:01 / DRB1*15:02:01	4	0.016
DRB1*04:01:01 / DRB1*04:01:01	2	0.008
DRB1*04:01:01 / DRB1*04:03:01	2	0.008
DRB1*04:01:01 / DRB1*04:04:01	1	0.004
DRB1*04:01:01 / DRB1*04:09:01	1	0.004
DRB1*04:01:01 / DRB1*07:01:01	2	0.008
DRB1*04:01:01 / DRB1*08:01:01	1	0.004
DRB1*04:01:01 / DRB1*08:03:01	1	0.004
DRB1*04:01:01 / DRB1*09:01:01	2	0.008
DRB1*04:01:01 / DRB1*10:01:01	1	0.004
DRB1*04:01:01 / DRB1*11:01:01	2	0.008
DRB1*04:01:01 / DRB1*11:04:01	1	0.004
DRB1*04:01:01 / DRB1*12:01:01	4	0.016
DRB1*04:01:01 / DRB1*12:02:01	1	0.004
DRB1*04:01:01 / DRB1*13:01:01	3	0.012
DRB1*04:01:01 / DRB1*13:02:01	2	0.008
DRB1*04:01:01 / DRB1*15:01:01	4	0.016
DRB1*04:02:01 / DRB1*09:01:01	1	0.004
DRB1*04:02:01 / DRB1*12:02:01	1	0.004
DRB1*04:02:01 / DRB1*14:03:01	1	0.004
DRB1*04:03:01 / DRB1*04:03:01	1	0.004
DRB1*04:03:01 / DRB1*07:01:01	2	0.008
DRB1*04:03:01 / DRB1*09:01:01	1	0.004
DRB1*04:03:01 / DRB1*13:01:01	2	0.008
DRB1*04:03:01 / DRB1*15:01:01	1	0.004
DRB1*04:04:01 / DRB1*07:01:01	2	0.008
DRB1*04:04:01 / DRB1*14:01:01	1	0.004
DRB1*04:04:01 / DRB1*15:01:01	1	0.004
DRB1*04:05:01 / DRB1*07:01:01	1	0.004
DRB1*04:05:01 / DRB1*13:01:01	1	0.004
DRB1*04:05:01 / DRB1*14:01:01	1	0.004
DRB1*04:05:01 / DRB1*15:01:01	3	0.012
DRB1*04:07:01 / DRB1*14:01:01	1	0.004
DRB1*04:07:01 / DRB1*15:01:01	1	0.004
DRB1*04:08:01 / DRB1*07:01:01	1	0.004
DRB1*04:08:01 / DRB1*11:01:01	1	0.004
DRB1*04:08:01 / DRB1*13:02:01	2	0.008
DRB1*04:08:01 / DRB1*14:01:01	1	0.004
DRB1*07:01:01 / DRB1*07:01:01	4	0.016
DRB1*07:01:01 / DRB1*08:03:01	1	0.004
DRB1*07:01:01 / DRB1*08:04:01	1	0.004
DRB1*07:01:01 / DRB1*10:01:01	1	0.004
DRB1*07:01:01 / DRB1*11:01:01	2	0.008
DRB1*07:01:01 / DRB1*12:01:01	1	0.004
DRB1*07:01:01 / DRB1*12:02:01	1	0.004
DRB1*07:01:01 / DRB1*13:01:01	4	0.016
DRB1*07:01:01 / DRB1*13:02:01	4	0.016
DRB1*07:01:01 / DRB1*14:01:01	4	0.016
DRB1*07:01:01 / DRB1*14:07:01	1	0.004
DRB1*07:01:01 / DRB1*15:01:01	12	0.048
DRB1*07:01:01 / DRB1*15:02:01	1	0.004
DRB1*08:01:01 / DRB1*11:03:01	1	0.004
DRB1*08:02:01 / DRB1*10:01:01	1	0.004
DRB1*08:02:01 / DRB1*15:01:01	1	0.004
DRB1*08:03:01 / DRB1*09:01:01	1	0.004
DRB1*08:03:01 / DRB1*11:01:01	1	0.004
DRB1*08:03:01 / DRB1*11:04:01	1	0.004
DRB1*08:03:01 / DRB1*14:01:01	1	0.004
DRB1*08:03:01 / DRB1*15:01:01	1	0.004
DRB1*08:03:01 / DRB1*16:01:01	1	0.004
DRB1*08:04:01 / DRB1*09:01:01	1	0.004
DRB1*09:01:01 / DRB1*11:01:01	2	0.008
DRB1*09:01:01 / DRB1*13:02:01	2	0.008
DRB1*09:01:01 / DRB1*15:01:01	2	0.008
DRB1*10:01:01 / DRB1*13:01:01	1	0.004
DRB1*10:01:01 / DRB1*15:02:01	2	0.008
DRB1*11:01:01 / DRB1*11:04:01	1	0.004
DRB1*11:01:01 / DRB1*12:01:01	2	0.008
DRB1*11:01:01 / DRB1*13:01:01	1	0.004
DRB1*11:01:01 / DRB1*14:01:01	1	0.004
DRB1*11:01:01 / DRB1*15:02:01	1	0.004
DRB1*11:03:01 / DRB1*12:01:01	1	0.004
DRB1*11:04:01 / DRB1*11:04:01	1	0.004
DRB1*11:04:01 / DRB1*12:01:01	1	0.004
DRB1*11:04:01 / DRB1*13:01:01	2	0.008
DRB1*11:04:01 / DRB1*15:01:01	2	0.008
DRB1*11:13:01 / DRB1*13:01:01	1	0.004
DRB1*12:01:01 / DRB1*12:02:01	1	0.004
DRB1*12:01:01 / DRB1*13:01:01	1	0.004
DRB1*12:01:01 / DRB1*15:01:01	1	0.004
DRB1*12:02:01 / DRB1*12:02:01	1	0.004
DRB1*12:02:01 / DRB1*13:02:01	1	0.004
DRB1*12:02:01 / DRB1*15:01:01	2	0.008
DRB1*12:02:01 / DRB1*15:02:01	1	0.004
DRB1*13:01:01 / DRB1*15:01:01	2	0.008
DRB1*13:02:01 / DRB1*13:02:01	1	0.004
DRB1*13:02:01 / DRB1*14:01:01	1	0.004
DRB1*13:02:01 / DRB1*14:05:01	1	0.004
DRB1*13:02:01 / DRB1*14:07:01	2	0.008
DRB1*13:02:01 / DRB1*15:01:01	2	0.008
DRB1*13:02:01 / DRB1*15:02:01	1	0.004
DRB1*13:03:01 / DRB1*14:01:01	1	0.004
DRB1*14:01:01 / DRB1*14:05:01	1	0.004
DRB1*14:01:01 / DRB1*15:01:01	3	0.012
DRB1*14:01:01 / DRB1*16:01:01	1	0.004
DRB1*14:03:01 / DRB1*14:04:01	1	0.004
DRB1*14:03:01 / DRB1*15:02:01	1	0.004
DRB1*14:04:01 / DRB1*15:01:01	1	0.004
DRB1*14:05:01 / DRB1*15:01:01	1	0.004
DRB1*15:01:01 / DRB1*15:01:01	2	0.008
DRB1*15:01:01 / DRB1*15:02:01	1	0.004
DRB1*16:01:01 / DRB1*16:02:01	1	0.004

## Sheet: DQA1_genotypes
Genotype	Count	Frequency
DQA1*01:01:01 / DQA1*01:01:01	7	0.028
DQA1*01:01:01 / DQA1*01:02:01	16	0.064
DQA1*01:01:01 / DQA1*01:03:01	7	0.028
DQA1*01:01:01 / DQA1*02:01:01	8	0.032
DQA1*01:01:01 / DQA1*03:01:01	16	0.064
DQA1*01:01:01 / DQA1*05:01:01	17	0.068
DQA1*01:01:01 / DQA1*06:01:01	1	0.004
DQA1*01:02:01 / DQA1*01:02:01	6	0.024
DQA1*01:02:01 / DQA1*01:03:01	6	0.024
DQA1*01:02:01 / DQA1*02:01:01	15	0.06
DQA1*01:02:01 / DQA1*03:01:01	19	0.076
DQA1*01:02:01 / DQA1*04:01:01	1	0.004
DQA1*01:02:01 / DQA1*05:01:01	7	0.028
DQA1*01:02:01 / DQA1*06:01:01	3	0.012
DQA1*01:03:01 / DQA1*02:01:01	6	0.024
DQA1*01:03:01 / DQA1*03:01:01	8	0.032
DQA1*01:03:01 / DQA1*05:01:01	20	0.08
DQA1*01:03:01 / DQA1*06:01:01	1	0.004
DQA1*01:06:01 / DQA1*02:01:01	1	0.004
DQA1*02:01:01 / DQA1*02:01:01	4	0.016
DQA1*02:01:01 / DQA1*03:01:01	8	0.032
DQA1*02:01:01 / DQA1*05:01:01	14	0.056
DQA1*02:01:01 / DQA1*06:01:01	1	0.004
DQA1*03:01:01 / DQA1*03:01:01	12	0.048
DQA1*03:01:01 / DQA1*04:01:01	1	0.004
DQA1*03:01:01 / DQA1*05:01:01	22	0.088
DQA1*03:01:01 / DQA1*06:01:01	2	0.008
DQA1*04:01:01 / DQA1*05:01:01	1	0.004
DQA1*05:01:01 / DQA1*05:01:01	14	0.056
DQA1*05:01:01 / DQA1*06:01:01	5	0.02
DQA1*06:01:01 / DQA1*06:01:01	1	0.004

## Sheet: DQB1_genotypes
Genotype	Count	Frequency
DQB1*02:01:01 / DQB1*02:01:01	17	0.068
DQB1*02:01:01 / DQB1*03:01:01	16	0.064
DQB1*02:01:01 / DQB1*03:02:01	10	0.04
DQB1*02:01:01 / DQB1*03:03:01	1	0.004
DQB1*02:01:01 / DQB1*03:04:01	1	0.004
DQB1*02:01:01 / DQB1*04:01:01	1	0.004
DQB1*02:01:01 / DQB1*05:01:01	9	0.036
DQB1*02:01:01 / DQB1*05:02:01	4	0.016
DQB1*02:01:01 / DQB1*05:03:01	2	0.008
DQB1*02:01:01 / DQB1*06:01:01	8	0.032
DQB1*02:01:01 / DQB1*06:02:01	10	0.04
DQB1*02:01:01 / DQB1*06:03:01	10	0.04
DQB1*02:01:01 / DQB1*06:04:01	4	0.016
DQB1*03:01:01 / DQB1*03:01:01	14	0.056
DQB1*03:01:01 / DQB1*03:02:01	6	0.024
DQB1*03:01:01 / DQB1*03:03:01	5	0.02
DQB1*03:01:01 / DQB1*03:04:01	1	0.004
DQB1*03:01:01 / DQB1*03:358	1	0.004
DQB1*03:01:01 / DQB1*04:01:01	3	0.012
DQB1*03:01:01 / DQB1*04:02:01	2	0.008
DQB1*03:01:01 / DQB1*05:01:01	11	0.044
DQB1*03:01:01 / DQB1*05:02:01	1	0.004
DQB1*03:01:01 / DQB1*05:03:01	4	0.016
DQB1*03:01:01 / DQB1*05:04:01	3	0.012
DQB1*03:01:01 / DQB1*06:01:01	7	0.028
DQB1*03:01:01 / DQB1*06:02:01	7	0.028
DQB1*03:01:01 / DQB1*06:03:01	7	0.028
DQB1*03:01:01 / DQB1*06:04:01	2	0.008
DQB1*03:01:01 / DQB1*06:09:01	1	0.004
DQB1*03:02:01 / DQB1*03:02:01	1	0.004
DQB1*03:02:01 / DQB1*03:03:01	4	0.016
DQB1*03:02:01 / DQB1*04:02:01	1	0.004
DQB1*03:02:01 / DQB1*05:01:01	7	0.028
DQB1*03:02:01 / DQB1*05:02:01	1	0.004
DQB1*03:02:01 / DQB1*06:02:01	5	0.02
DQB1*03:02:01 / DQB1*06:03:01	2	0.008
DQB1*03:03:01 / DQB1*04:01:01	1	0.004
DQB1*03:03:01 / DQB1*06:01:01	1	0.004
DQB1*03:03:01 / DQB1*06:02:01	4	0.016
DQB1*03:03:01 / DQB1*06:03:01	2	0.008
DQB1*03:03:01 / DQB1*06:04:01	2	0.008
DQB1*03:04:01 / DQB1*05:03:01	1	0.004
DQB1*03:04:01 / DQB1*06:04:01	2	0.008
DQB1*04:01:01 / DQB1*04:01:01	1	0.004
DQB1*04:01:01 / DQB1*05:03:01	1	0.004
DQB1*04:01:01 / DQB1*06:02:01	2	0.008
DQB1*04:02:01 / DQB1*06:02:01	1	0.004
DQB1*05:01:01 / DQB1*05:01:01	3	0.012
DQB1*05:01:01 / DQB1*05:03:01	3	0.012
DQB1*05:01:01 / DQB1*06:01:01	4	0.016
DQB1*05:01:01 / DQB1*06:02:01	5	0.02
DQB1*05:01:01 / DQB1*06:03:01	1	0.004
DQB1*05:01:01 / DQB1*06:04:01	1	0.004
DQB1*05:02:01 / DQB1*05:02:01	2	0.008
DQB1*05:02:01 / DQB1*05:03:01	1	0.004
DQB1*05:02:01 / DQB1*06:01:01	1	0.004
DQB1*05:02:01 / DQB1*06:02:01	3	0.012
DQB1*05:02:01 / DQB1*06:09:01	1	0.004
DQB1*05:03:01 / DQB1*05:03:01	1	0.004
DQB1*05:03:01 / DQB1*06:01:01	1	0.004
DQB1*05:03:01 / DQB1*06:02:01	2	0.008
DQB1*05:03:01 / DQB1*06:03:01	2	0.008
DQB1*05:03:01 / DQB1*06:04:01	2	0.008
DQB1*05:03:01 / DQB1*06:09:01	1	0.004
DQB1*06:01:01 / DQB1*06:02:01	1	0.004
DQB1*06:01:01 / DQB1*06:03:01	1	0.004
DQB1*06:01:01 / DQB1*06:04:01	1	0.004
DQB1*06:02:01 / DQB1*06:02:01	2	0.008
DQB1*06:02:01 / DQB1*06:03:01	1	0.004
DQB1*06:02:01 / DQB1*06:04:01	1	0.004
DQB1*06:02:01 / DQB1*06:09:01	1	0.004
DQB1*06:04:01 / DQB1*06:09:01	1	0.004

## Sheet: DPB1_genotypes
Genotype	Count	Frequency
DPB1*01:01:01 / DPB1*02:01:01	2	0.008
DPB1*01:01:01 / DPB1*04:01:01	2	0.008
DPB1*02:01:01 / DPB1*02:01:01	6	0.024
DPB1*02:01:01 / DPB1*02:02:01	1	0.004
DPB1*02:01:01 / DPB1*03:01:01	5	0.02
DPB1*02:01:01 / DPB1*04:01:01	33	0.132
DPB1*02:01:01 / DPB1*04:02:01	13	0.052
DPB1*02:01:01 / DPB1*05:01:01	5	0.02
DPB1*02:01:01 / DPB1*09:01:01	4	0.016
DPB1*02:01:01 / DPB1*10:01:01	1	0.004
DPB1*02:01:01 / DPB1*13:01:01	4	0.016
DPB1*02:01:01 / DPB1*14:01:01	2	0.008
DPB1*02:01:01 / DPB1*15:01:01	2	0.008
DPB1*02:01:01 / DPB1*17:01:01	2	0.008
DPB1*02:01:01 / DPB1*23:01:01	1	0.004
DPB1*02:01:01 / DPB1*36:01:01	2	0.008
DPB1*02:02:01 / DPB1*03:01:01	1	0.004
DPB1*02:02:01 / DPB1*04:01:01	2	0.008
DPB1*02:02:01 / DPB1*04:02:01	2	0.008
DPB1*02:02:01 / DPB1*05:01:01	2	0.008
DPB1*03:01:01 / DPB1*03:01:01	2	0.008
DPB1*03:01:01 / DPB1*04:01:01	18	0.072
DPB1*03:01:01 / DPB1*04:02:01	4	0.016
DPB1*03:01:01 / DPB1*05:01:01	4	0.016
DPB1*03:01:01 / DPB1*06:01:01	2	0.008
DPB1*03:01:01 / DPB1*09:01:01	3	0.012
DPB1*03:01:01 / DPB1*14:01:01	2	0.008
DPB1*03:01:01 / DPB1*17:01:01	2	0.008
DPB1*04:01:01 / DPB1*04:01:01	30	0.12
DPB1*04:01:01 / DPB1*04:02:01	22	0.088
DPB1*04:01:01 / DPB1*05:01:01	11	0.044
DPB1*04:01:01 / DPB1*09:01:01	4	0.016
DPB1*04:01:01 / DPB1*10:01:01	3	0.012
DPB1*04:01:01 / DPB1*13:01:01	2	0.008
DPB1*04:01:01 / DPB1*14:01:01	6	0.024
DPB1*04:01:01 / DPB1*15:01:01	2	0.008
DPB1*04:01:01 / DPB1*17:01:01	9	0.036
DPB1*04:01:01 / DPB1*19:01:01	2	0.008
DPB1*04:01:01 / DPB1*23:01:01	1	0.004
DPB1*04:01:01 / DPB1*26:01:01	2	0.008
DPB1*04:01:01 / DPB1*28:01:01	1	0.004
DPB1*04:01:01 / DPB1*36:01:01	1	0.004
DPB1*04:01:01 / DPB1*47:01:01	1	0.004
DPB1*04:02:01 / DPB1*04:02:01	3	0.012
DPB1*04:02:01 / DPB1*05:01:01	2	0.008
DPB1*04:02:01 / DPB1*10:01:01	1	0.004
DPB1*04:02:01 / DPB1*13:01:01	2	0.008
DPB1*04:02:01 / DPB1*15:01:01	2	0.008
DPB1*04:02:01 / DPB1*17:01:01	2	0.008
DPB1*04:02:01 / DPB1*23:01:01	1	0.004
DPB1*05:01:01 / DPB1*05:01:01	2	0.008
DPB1*05:01:01 / DPB1*06:01:01	1	0.004
DPB1*05:01:01 / DPB1*10:01:01	1	0.004
DPB1*05:01:01 / DPB1*13:01:01	2	0.008
DPB1*05:01:01 / DPB1*17:01:01	1	0.004
DPB1*09:01:01 / DPB1*13:01:01	1	0.004
DPB1*10:01:01 / DPB1*13:01:01	1	0.004
DPB1*13:01:01 / DPB1*17:01:01	1	0.004
DPB1*17:01:01 / DPB1*23:01:01	1	0.004
