# Supplementary material for: NGS identifies novel HLA-DQA1 and DPB1 associations with aplastic anemia in the Kazakhstani population
Source: Front Immunol. 2026 Feb 5;17:1752687. doi: 10.3389/fimmu.2026.1752687 (PMC12916586; doi:10.3389/fimmu.2026.1752687)
Supplement: Supplementary file 3 [file Table3.xlsx]

## Sheet: Sheet1
Inter-Locus	Haplotype	Total	Patients	Controls	Chi-square	p value	OR (95% CI)
DRB1~DQA1~DPB1	DRB1*15:01:01~DQA1*01:02:01~DPB1*04:01:01	0.0769	0.107	0.0657	2.661	0.1028	1.705 (0.947–3.070)
	DRB1*03:01:01~DQA1*05:01:01~DPB1*04:01:01	0.068	0.0601	0.0739	0.204	0.6512	0.802 (0.399–1.610)
	DRB1*07:01:01~DQA1*02:01:01~DPB1*04:01:01	0.0347	0.0275	0.0361	0.096	0.7567	0.755 (0.276–2.064)
	DRB1*04:01:01~DQA1*03:01:01~DPB1*04:01:01	0.0314	0.0113	0.0407	2.758	0.09674	0.270 (0.064–1.143)
	DRB1*03:01:01~DQA1*05:01:01~DPB1*02:01:01	0.0231	0.0318	0.0214	0.253	0.6146	1.505 (0.539–4.200)
	DRB1*13:01:01~DQA1*01:03:01~DPB1*04:01:01	0.0214	0.0282	0.0138	0.871	0.3506	2.071 (0.653–6.567)
	DRB1*04:01:01~DQA1*03:01:01~DPB1*04:02:01	0.0211	0.0055	0.0261	1.879	0.1704	0.206 (0.027–1.587)
	DRB1*15:01:01~DQA1*01:02:01~DPB1*02:01:01	0.021	0.022	0.0189	0	1	1.169 (0.359–3.813)
	DRB1*07:01:01~DQA1*02:01:01~DPB1*17:01:01	0.0186	0.0055	0.019	0.839	0.3597	0.285 (0.036–2.254)
	DRB1*07:01:01~DQA1*02:01:01~DPB1*04:02:01	0.0185	0.033	0.0165	1.05	0.3055	2.029 (0.699–5.887)
	DRB1*01:01:01~DQA1*01:01:01~DPB1*04:01:01	0.0183	0.0055	0.0195	0.91	0.3402	0.277 (0.035–2.186)
	DRB1*15:02:01~DQA1*01:03:01~DPB1*04:01:01	0.0163	0.0082	0.0177	0.291	0.5894	0.461 (0.081–2.625)
	DRB1*11:01:01~DQA1*05:01:01~DPB1*04:01:01	0.0162	0.0385	0.0119	3.718	0.05384	3.315 (1.097–10.017)
	DRB1*07:01:01~DQA1*02:01:01~DPB1*02:01:01	0.0162	0	0.024	3.168	0.07511	0.107 (0.006–1.817)
	DRB1*07:01:01~DQA1*02:01:01~DPB1*03:01:01	0.0158	0.0165	0.0162	0	1	1.016 (0.267–3.861)
DQA1~DQB1	DQA1*05:01:01~DQB1*03:01:01	0.13	0.1781	0.1121	4.57	0.03253	1.715 (1.072–2.746)
	DQA1*05:01:01~DQB1*02:01:01	0.1088	0.1022	0.1116	0.045	0.832	0.905 (0.520–1.577)
	DQA1*01:02:01~DQB1*06:02:01	0.107	0.1429	0.094	2.841	0.0919	1.606 (0.962–2.682)
	DQA1*02:01:01~DQB1*02:01:01	0.0997	0.0879	0.104	0.226	0.6342	0.830 (0.461–1.495)
	DQA1*01:01:01~DQB1*05:01:01	0.0792	0.0385	0.094	4.909	0.02672	0.386 (0.171–0.869)
	DQA1*03:01:01~DQB1*03:02:01	0.0688	0.0549	0.0739	0.482	0.4873	0.728 (0.354–1.497)
	DQA1*03:01:01~DQB1*03:01:01	0.0655	0.0527	0.0699	0.394	0.5304	0.741 (0.355–1.545)
	DQA1*01:03:01~DQB1*06:03:01	0.0513	0.0495	0.052	0	1	0.948 (0.436–2.064)
	DQA1*01:03:01~DQB1*06:01:01	0.0411	0.033	0.044	0.18	0.6715	0.741 (0.295–1.857)
	DQA1*01:01:01~DQB1*05:03:01	0.035	0.0165	0.0418	1.836	0.1754	0.384 (0.113–1.304)
	DQA1*03:01:01~DQB1*03:03:01	0.0308	0.0495	0.024	2.106	0.1467	2.116 (0.876–5.108)
	DQA1*01:02:01~DQB1*06:04:01	0.0264	0.0165	0.03	0.496	0.4815	0.542 (0.155–1.894)
	DQA1*06:01:01~DQB1*03:01:01	0.0244	0.0165	0.028	0.331	0.5649	0.582 (0.165–2.048)
	DQA1*01:01:01~DQB1*05:02:01	0.0236	0.033	0.0202	0.472	0.4923	1.654 (0.594–4.609)
	DQA1*03:01:01~DQB1*04:01:01	0.0204	0.033	0.0158	1.194	0.2745	2.118 (0.723–6.202)
	DQA1*02:01:01~DQB1*03:03:01	0.0161	0.0165	0.016	0	1	1.031 (0.270–3.928)
	DQA1*01:02:01~DQB1*06:09:01	0.0103	0.011	0.01	0	1	1.100 (0.212–5.720)
DRB1~DQA1~DQB1	DRB1*03:01:01~DQA1*05:01:01~DQB1*02:01:01	0.1085	0.0989	0.112	0.121	0.7283	0.870 (0.497–1.524)
	DRB1*15:01:01~DQA1*01:02:01~DQB1*06:02:01	0.107	0.1429	0.094	2.841	0.0919	1.606 (0.962–2.682)
	DRB1*07:01:01~DQA1*02:01:01~DQB1*02:01:01	0.0997	0.0879	0.104	0.226	0.6342	0.830 (0.461–1.495)
	DRB1*01:01:01~DQA1*01:01:01~DQB1*05:01:01	0.0557	0.0165	0.07	6.282	0.0122	0.223 (0.068–0.733)
	DRB1*04:01:01~DQA1*03:01:01~DQB1*03:01:01	0.0543	0.0385	0.06	0.823	0.3643	0.627 (0.270–1.453)
	DRB1*13:01:01~DQA1*01:03:01~DQB1*06:03:01	0.0499	0.0495	0.05	0	1	0.988 (0.452–2.160)
	DRB1*11:01:01~DQA1*05:01:01~DQB1*03:01:01	0.0396	0.0604	0.032	2.14	0.1435	1.946 (0.886–4.276)
	DRB1*11:04:01~DQA1*05:01:01~DQB1*03:01:01	0.0308	0.0495	0.024	2.106	0.1467	2.116 (0.876–5.108)
	DRB1*09:01:01~DQA1*03:01:01~DQB1*03:03:01	0.0308	0.0495	0.024	2.106	0.1467	2.116 (0.876–5.108)
	DRB1*12:01:01~DQA1*05:01:01~DQB1*03:01:01	0.0308	0.0385	0.028	0.202	0.6534	1.389 (0.551–3.497)
	DRB1*13:02:01~DQA1*01:02:01~DQB1*06:04:01	0.0264	0.0165	0.03	0.496	0.4815	0.542 (0.155–1.894)
	DRB1*15:02:01~DQA1*01:03:01~DQB1*06:01:01	0.0249	0.0275	0.024	0	1	1.149 (0.399–3.307)
	DRB1*12:02:01~DQA1*06:01:01~DQB1*03:01:01	0.022	0.011	0.026	0.787	0.375	0.416 (0.093–1.863)
	DRB1*14:01:01~DQA1*01:01:01~DQB1*05:02:01	0.0205	0.033	0.016	1.16	0.2815	2.097 (0.717–6.127)
	DRB1*14:01:01~DQA1*01:01:01~DQB1*05:03:01	0.0205	0.0055	0.026	1.864	0.1722	0.207 (0.027–1.594)
	DRB1*04:03:01~DQA1*03:01:01~DQB1*03:02:01	0.0191	0.011	0.022	0.377	0.5395	0.494 (0.108–2.250)
	DRB1*07:01:01~DQA1*02:01:01~DQB1*03:03:01	0.0161	0.0165	0.016	0	1	1.031 (0.270–3.928)
	DRB1*08:03:01~DQA1*01:03:01~DQB1*06:01:01	0.0161	0.0055	0.02	0.973	0.3239	0.271 (0.034–2.130)
	DRB1*04:01:01~DQA1*03:01:01~DQB1*03:02:01	0.0161	0.0055	0.02	0.973	0.3239	0.271 (0.034–2.130)
	DRB1*04:05:01~DQA1*03:01:01~DQB1*04:01:01	0.0147	0.0275	0.01	1.74	0.1872	2.797 (0.800–9.775)
	DRB1*04:04:01~DQA1*03:01:01~DQB1*03:02:01	0.0132	0.011	0.014	0	1	0.783 (0.161–3.802)
	DRB1*10:01:01~DQA1*01:01:01~DQB1*05:01:01	0.0117	0.0055	0.014	0.261	0.6097	0.389 (0.048–3.185)
	DRB1*01:02:01~DQA1*01:01:01~DQB1*05:01:01	0.0103	0.011	0.01	0	1	1.100 (0.212–5.720)
	DRB1*04:05:01~DQA1*03:01:01~DQB1*03:02:01	0.0103	0.011	0.01	0	1	1.100 (0.212–5.720)
	DRB1*13:02:01~DQA1*01:02:01~DQB1*06:09:01	0.0103	0.011	0.01	0	1	1.100 (0.212–5.720)
